# Supplementary material for: Imination of Microporous Chitosan Fibers—A Route to Biomaterials with “On Demand” Antimicrobial Activity and Biodegradation for Wound Dressings
Source: Pharmaceutics. 2022 Jan 4;14(1):117. doi: 10.3390/pharmaceutics14010117 (PMC8777909; doi:10.3390/pharmaceutics14010117)
Supplement: Supplementary file 1 [file pharmaceutics-14-00117-s001.zip]

Archive with 1 entries (1 files):
- pharmaceutics-1502080-supplementary.pdf
